# Supplementary material for: Learning a Prior on Regulatory Potential from eQTL Data
Source: PLoS Genet. 2009 Jan 30;5(1):e1000358. doi: 10.1371/journal.pgen.1000358 (PMC2627940; doi:10.1371/journal.pgen.1000358)
Supplement: Table S5 — Learned regulatory programs and their supports. For each module with ≥5 genes, we listed the learned regulators with their p-values. The p-values indicate the significance of overlap between the module targets and the genes that have been suggested to be targets of the regulator. We also considered two-step regulatory cascades, as described in the main text (see also Methods). (0.05 MB XLS) [file pgen.1000358.s018.xls]

## Sheet: STable 13
		Support:
		DelOver	Deletion and over-expression microarrays (Hughes et al. 2000; Chua et al. 2006)
		Bind	Chromatin immune-precipitation (ChIP-chip) binding experiments (Harbison et al. 2004)
		Site	Transcription factor binding sites (MacIsaac et al. 2006)
		Puf	mRNA binding pull-down experiments (Gerber et al. 2004)
		Phospho	Literature-curated set of signaling interactions from the Proteome database
		Kegg	KEGG (Kyoto Encyclopedia of Genes and Genomes)
ModuleID	Size	Regulator	Direct						Two-step Cascade
			DelOver	Bind	Site	Puf	Phospho	Kegg	DelOver	Bind	Site	Puf	Phospho	Kegg
40	219	ELP3
40	219	PNC1
40	219	RBA50												2.795e-08
5	200	PPT1							2.666e-32
5	200	UBC9
5	200	NHP6A
5	200	RIM101							2.805e-26	0.006005
36	154	GPG1							2.03e-43
36	154	CIN5	3.032e-07						0.01417					0.04282
36	154	BEM4							1.63e-08
36	154	TPK1							1.686e-48	0.0006119	4.503e-05			0.04282
36	154	GCR1							4.654e-05
15	153	DHH1
15	153	GCN20
15	153	GCN1							1.576e-10
15	153	TOP2							2.246e-13
15	153	KEM1
15	153	HAP4	7.914e-31
11	108	PNC1
50	98	STB4	6.001e-31						1.935e-15
50	98	STP2	0.008925
50	98	SPT21
50	98	RTG3		9.965e-05	7.011e-11				7.524e-66
50	98	SWE1							5.173e-92
50	98	YHR122W
50	98	PDE1
50	98	marker981
56	95	ELP3
56	95	KNS1
56	95	KIN82
56	95	SIP4	0.001881						0.002682
4	88	CHK1
4	88	GPG1
4	88	AFR1
4	88	PHO2							0.002549
4	88	CDC27
4	88	IRA1
4	88	ELP3
2	84	SAP185
9	82	UGA3
9	82	MAL13
9	82	HTA2							0.008754				0.008859
9	82	MET28							0.0001742	0.03942
1	81	CUP2	0.001179
1	81	DPB3
1	81	HRT1							3.664e-05
32	79	UGA3
32	79	RCS1		0.04368					1.298e-18
32	79	PNC1
51	65	GCR1							4.364e-14
51	65	SEF1
51	65	MSN4		0.04211
51	65	UPC2	1.016e-05
51	65	PNC1
51	65	marker759:HAP4	1.249e-36	1.117e-50	8.596e-38
51	65	marker759:SLD2							0.04372					0.000172
51	65	MDG1
14	63	PPT1							0.0003126
14	63	BEM4							0.008917
14	63	DPB4
52	55	ISW2	4.087e-06						0.006418
52	55	HAP1
52	55	MIG1							0.001026
52	55	PTP1
52	55	CIN5	1.579e-06						4.531e-15
52	55	PTI1
53	54	CHK1
53	54	TBS1
53	54	RTG3
53	54	RAS1	0.01106
53	54	HTB1							0.0002162
53	54	SWD3							1.637e-05
53	54	AKR1							0.01336
10	50	GIS2	0.02296
10	50	RIM101		0.02453					0.000283
10	50	STB2							0.01068
34	47	GIP2							0.001381
34	47	NHP6A
34	47	RCS1							0.0001239
34	47	GLN3	0.001571
12	46	marker873:GSY2							6.188e-06
45	42	marker929
45	42	PKH2
45	42	marker270
45	42	marker625:VTH2							5.735e-05
45	42	marker938
45	42	marker1192
41	40	marker1085:RHO2							2.99e-08
41	40	marker1085:RAS2	0.01381						0.0006444					0.04258
41	40	marker1085:MKT1	2.99e-08						0.03164					0.04258
41	40	marker1085:OCA1							3.073e-05
41	40	marker1085:AVT4							2.219e-08
41	40	marker1085:PHO23							9.388e-05
41	40	marker1085:YPT53							0.03986
41	40	marker1085:APP1							0.002398					0.005841
41	40	marker1085:YNL092W							0.002122			0.04497
41	40	marker1085:TOP2							2.784e-06
6	39	BAS1
6	39	PUF6
6	39	CAM1
6	39	TOS3							0.0234
6	39	SMP1							0.004878
37	39	MET28							4.668e-07
37	39	CAM1
37	39	GCN1
37	39	STM1
37	39	RPB8
33	37	YPL230W
33	37	KNS1
19	37	marker1086:TPM1							0.0144
19	37	marker1086:MKT1	0.0003333						0.01508
19	37	marker1086:LAT1						0.002504
19	37	TOS4
19	37	YNL305C
19	37	RRD1							0.01186
19	37	DOT6
19	37	MKK2							5.068e-05
48	35	UBC9
48	35	TOS4
7	34	SST2	7.379e-23						4.223e-07				0.000607	4.145e-07
7	34	HTA2
7	34	ELP3
26	32	REF2
17	31	marker137:YCL023C							0.0006036
17	31	MET28							0.004015
17	31	SUT1	0.04998
17	31	RCS1							0.01354
17	31	PCL7
17	31	UGA3
42	30	NRG1		0.01972					1.471e-06
42	30	TPK2							0.0001887	4.553e-05
42	30	PUF6
47	29	GIP2							0.01488
47	29	CIN5	9.85e-05	2.741e-12	7.887e-06
24	29	GPG1							0.006617
24	29	XBP1	0.008963
54	27	MAL13
54	27	ASK10							0.02875
54	27	FUS3	0.0002086						4.238e-13			6.604e-06
54	27	SLN1
54	27	ACA1
35	27	marker873:GSY2							0.001882
35	27	KNS1
35	27	UPC2	0.002225
35	27	MDG1
59	26	marker99
59	26	STD1							0.003867	0.0008749
59	26	DOT6
59	26	RIM101
46	22	SAP4							5.064e-11
46	22	HAP1
46	22	HTA2							0.01154
46	22	COS7
46	22	marker1001
46	22	marker1000:MOT3	2.146e-06
46	22	marker1000:RCO1							2.672e-07
46	22	marker1000:ABF2							0.01154
46	22	marker1000:TVP18							7.586e-08
68	21	REF2
68	21	HAC1
68	21	MHR1
68	21	YLL016W
25	21	TEA1
25	21	STB4							0.0006939
25	21	YHR122W
30	20	CDC7
30	20	PNC1
30	20	SPS1
29	20	marker873:GSY2							0.01157
79	17	marker945
79	17	LAP3
79	17	GIS2	0.003112
79	17	CAF16
60	17	YVH1
60	17	SGD1
60	17	GIS2
60	17	YAK1							0.0007591
60	17	RPB10
55	17	marker99
18	17	TOS4											6.021e-05	7.103e-08
18	17	HCM1											6.021e-05	7.103e-08
18	17	ARG5,6
18	17	FKH2		0.0137					0.001268				6.021e-05	7.103e-08
89	16	marker328:KAP123							1.606e-06
89	16	marker328:SCS2							0.008307
89	16	marker328:LSM4							0.02597	0.03309
89	16	marker328:SHO1							0.01064	0.04873
89	16	marker328:SWI4			0.0422				0.04431
89	16	NRG1		0.001207	0.02771				2.042e-05
57	16	RCS1		0.02893					0.0003027
57	16	MET28							0.003133	1.913e-07
57	16	TPK1							0.001526					0.007426
57	16	MSB2							0.01073
57	16	PNC1
20	16	CAF17
20	16	GCN1
20	16	marker1086:MKT1	0.001526
20	16	marker1086:END3							0.01638
20	16	marker1086:TOM7							0.01073
121	16	marker143:FEN1							0.001278
49	15	MET28							7.765e-06
49	15	SAP4							9.037e-06
49	15	SIP4	0.009374						0.01224
49	15	marker1087:FKH2		0.01338					0.000141
49	15	marker1087:SUN4							9.037e-06
31	15	TPK1							4.702e-11	0.03884				0.01823
31	15	MAL33
31	15	CIN5	4.676e-11	0.01588					2.281e-07
31	15	RDS1
31	15	MF(ALPHA)2
31	15	marker628:PEX2						0.01823
31	15	marker939:PHO84							1.127e-05
31	15	marker939:ERO1							0.005618
31	15	PTC5												0.01823
64	14	marker143:FEN1							0.002332
64	14	FAR1	0.03205					0.0002258	2.237e-11
64	14	KAR4
13	10	ZAP1	6.044e-08	0.005039	4.626e-05
13	10	marker665:ZAP1	6.044e-08	0.005039	4.626e-05
13	10	marker665:YJL057C							0.00107
13	10	GIS2	1.31e-05
13	10	GCR1
13	10	DPP1
109	10	marker5:OAF1	0.002252
109	10	PIP2							0.002252
105	10	marker297:URA3						1.472e-05
85	9	DPB3
85	9	marker739:CNB1							0.02108
85	9	marker744
74	9	marker4:GPB2							0.0006684
74	9	marker433:RPT6							0.008068
67	9	IXR1
67	9	GCN2
67	9	GAL11
67	9	HAL1
67	9	NHP6A
62	9	YPL230W
62	9	marker1129:INO4							0.005411
62	9	marker1135:ADH1							0.008567
90	8	CDC5							0.01249
90	8	SPT10
90	8	PKH2
90	8	marker625
90	8	RDH54
90	8	YHR122W
87	8	marker856
84	8	IRA1							0.02562
84	8	SWD3							0.03727
84	8	marker561:ERG9							0.01066
84	8	marker561:GND1						0.0004682
84	8	IME1
84	8	SAS3
66	8	marker926:RIF2							0.0003774
66	8	marker728
66	8	marker930:NBP1							0.0002633					0.008323
66	8	marker729
66	8	marker29:YBL104C							0.03945
66	8	marker29:YBL108W												0.008323
66	8	marker29:PKC1						0.008323	0.002716
66	8	marker29:SRO77							0.03027					0.008323
58	8	marker1048
58	8	HSF1	0.002739						0.01084
58	8	HHT1							0.005931
58	8	SIP4							0.02074
58	8	marker1226
28	8	YER184C
28	8	YAK1							1.326e-05	0.006837
28	8	HHF2
28	8	SPS1
28	8	SAS3
28	8	marker1033:HOT1							0.005386
28	8	marker3:ECM1	0.03181
28	8	marker184:CDC53							1.326e-05
28	8	marker916
28	8	marker392:RSC8							0.005417
28	8	marker392:CDC26							0.02995
16	8	marker348:YER188W							0.0004478
16	8	marker275
16	8	marker44:APN2							0.00631
16	8	marker44:FUS3	0.01139						9.059e-05	0.008484
16	8	marker44:PIM1							0.0003867
16	8	marker44:PEP1							0.0004775
16	8	PKH2
99	7	marker528:GPA1							0.0001956
99	7	marker528:STP2	3.174e-05
93	7	STM1
93	7	RTS3
93	7	GPB2
93	7	MET28
93	7	marker198:MCH1							0.01453
93	7	marker198:MTF2							0.0126
93	7	marker198:ARP2							0.03243
93	7	marker198:DBP10							0.03115
93	7	marker198:MBP1	0.02512
93	7	marker198:SIR2	0.001476
91	7	ZAP1								0.009593
91	7	HYM1
91	7	GIS2
91	7	TYE7
83	7	CIN5
83	7	CYR1
83	7	DBF20
83	7	MSN4
72	7	marker433
72	7	marker431:PYC1							0.001371
72	7	marker431:HSF1	0.04373	0.01538	0.0008704
72	7	marker431:SCY1							0.0004984
72	7	marker431:RCS1							0.0003525
61	7	marker625:FSP2						0.0004702
61	7	marker356:AAD6						9.922e-05
61	7	marker356:COS4							0.04548
61	7	marker356:DAK2						2.953e-05
22	7	marker722:YJR119C							0.0001965
22	7	marker722:STE24							0.02954
22	7	marker722:STR2							0.003998
22	7	marker722:NMD5								0.002134
22	7	marker356:DDI2							0.0127
22	7	TOP2
22	7	COS7
22	7	SMK1
22	7	marker726
22	7	ARR1
22	7	marker723
22	7	marker724
22	7	marker725:BAT2							0.004027
82	6	AMN1
82	6	CAM1
82	6	marker100:IFA38							0.001324
82	6	marker100:CDC28							0.001418
82	6	marker865:ECM22	0.03657
82	6	marker865:CDC42							0.0332
81	6	marker591:SNP1							0.01637
81	6	MAL33
81	6	RPI1
81	6	marker923:SIR3	0.04868						0.01623
80	6	SEF1
80	6	DOT6
80	6	marker55
80	6	MIG1	0.04635
75	6	marker1093:BOP3							0.04108
75	6	marker1099:CSE2							0.01652
75	6	MTL1
75	6	STE12	0.04635						0.01225
71	6	marker141:POL4							0.03229
71	6	marker141:RVS161							0.0003807
114	6	PTC5
43	5	GIS2	0.008352
43	5	PUF4
43	5	marker665:ZAP1	7.252e-05
43	5	marker665:YJL057C							0.0005043
43	5	GAT2
43	5	ZAP1	7.252e-05
43	5	YLL054C
136	5	marker589
136	5	GCN2
123	5	marker208:ENA5						0.0001091
123	5	marker208:ENA1						0.0001091
